# Supplementary material for: Protein Binding of Benzofuran Derivatives: A CD Spectroscopic and In Silico Comparative Study of the Effects of 4-Nitrophenyl Functionalized Benzofurans and Benzodifurans on BSA Protein Structure
Source: Biomolecules. 2022 Feb 5;12(2):262. doi: 10.3390/biom12020262 (PMC8961527; doi:10.3390/biom12020262)
Supplement: Supplementary file 1 [file biomolecules-12-00262-s001.zip]

Archive with 1 entries (1 files):
- biomolecules-1561105-supplementary.pdf
